# Supplementary material for: Electron Spin–Lattice Relaxation of Substitutional Nitrogen in Silicon: The Role of Disorder and Motional Effects
Source: Nanomaterials (Basel). 2023 Dec 20;14(1):21. doi: 10.3390/nano14010021 (PMC10780458; doi:10.3390/nano14010021)
Supplement: Supplementary file 1 [file nanomaterials-14-00021-s001.zip]

Archive with 1 entries (1 files):
- nanomaterials-2744419-supplementary.pdf
